# Supplementary material for: Role of hypoxia-related genes and immune infiltration in intervertebral disc degeneration: molecular mechanisms and diagnostic potential
Source: Front Immunol. 2025 Jul 29;16:1606905. doi: 10.3389/fimmu.2025.1606905 (PMC12341000; doi:10.3389/fimmu.2025.1606905)
Supplement: Supplementary file 6 [file Table5.xlsx]

## Sheet: Relevance score>3
Gene Symbol	Description	Category	Gifts	GC Id	Relevance score	GeneCards Link
HIF1A	Hypoxia Inducible Factor 1 Subunit Alpha	Protein Coding	54	GC14P061695	74.6165	https://www.genecards.org/cgi-bin/carddisp.pl?gene=HIF1A
EGLN1	Egl-9 Family Hypoxia Inducible Factor 1	Protein Coding	56	GC01M231363	30.4762	https://www.genecards.org/cgi-bin/carddisp.pl?gene=EGLN1
HIF3A	Hypoxia Inducible Factor 3 Subunit Alpha	Protein Coding	47	GC19P046297	27.3058	https://www.genecards.org/cgi-bin/carddisp.pl?gene=HIF3A
EGLN3	Egl-9 Family Hypoxia Inducible Factor 3	Protein Coding	52	GC14M033924	27.1879	https://www.genecards.org/cgi-bin/carddisp.pl?gene=EGLN3
HIF1AN	Hypoxia Inducible Factor 1 Subunit Alpha Inhibitor	Protein Coding	50	GC10P100529	25.9207	https://www.genecards.org/cgi-bin/carddisp.pl?gene=HIF1AN
EGLN2	Egl-9 Family Hypoxia Inducible Factor 2	Protein Coding	52	GC19P072894	25.1031	https://www.genecards.org/cgi-bin/carddisp.pl?gene=EGLN2
VEGFA	Vascular Endothelial Growth Factor A	Protein Coding	56	GC06P043770	23.6255	https://www.genecards.org/cgi-bin/carddisp.pl?gene=VEGFA
EPAS1	Endothelial PAS Domain Protein 1	Protein Coding	57	GC02P046293	22.301	https://www.genecards.org/cgi-bin/carddisp.pl?gene=EPAS1
VHL	Von Hippel-Lindau Tumor Suppressor	Protein Coding	54	GC03P013681	20.5711	https://www.genecards.org/cgi-bin/carddisp.pl?gene=VHL
HYOU1	Hypoxia Up-Regulated 1	Protein Coding	52	GC11M119272	20.48	https://www.genecards.org/cgi-bin/carddisp.pl?gene=HYOU1
HILPDA	Hypoxia Inducible Lipid Droplet Associated	Protein Coding	40	GC07P132478	20.1065	https://www.genecards.org/cgi-bin/carddisp.pl?gene=HILPDA
ARNT	Aryl Hydrocarbon Receptor Nuclear Translocator	Protein Coding	51	GC01M150809	19.852	https://www.genecards.org/cgi-bin/carddisp.pl?gene=ARNT
SETD2	SET Domain Containing 2, Histone Lysine Methyltransferase	Protein Coding	53	GC03M047033	18.4909	https://www.genecards.org/cgi-bin/carddisp.pl?gene=SETD2
HIGD1A	HIG1 Hypoxia Inducible Domain Family Member 1A	Protein Coding	44	GC03M042782	15.9233	https://www.genecards.org/cgi-bin/carddisp.pl?gene=HIGD1A
EPO	Erythropoietin	Protein Coding	49	GC07P100720	15.1628	https://www.genecards.org/cgi-bin/carddisp.pl?gene=EPO
HIGD2A	HIG1 Hypoxia Inducible Domain Family Member 2A	Protein Coding	39	GC05P176388	14.1129	https://www.genecards.org/cgi-bin/carddisp.pl?gene=HIGD2A
CA9	Carbonic Anhydrase 9	Protein Coding	53	GC09P035673	13.9985	https://www.genecards.org/cgi-bin/carddisp.pl?gene=CA9
HIGD1B	HIG1 Hypoxia Inducible Domain Family Member 1B	Protein Coding	36	GC17P062069	13.526	https://www.genecards.org/cgi-bin/carddisp.pl?gene=HIGD1B
HIGD1C	HIG1 Hypoxia Inducible Domain Family Member 1C	Protein Coding	35	GC12P050932	11.4556	https://www.genecards.org/cgi-bin/carddisp.pl?gene=HIGD1C
HIGD2B	HIG1 Hypoxia Inducible Domain Family Member 2B	Protein Coding	27	GC15M072675	11.2265	https://www.genecards.org/cgi-bin/carddisp.pl?gene=HIGD2B
TP53	Tumor Protein P53	Protein Coding	60	GC17M007661	11.1676	https://www.genecards.org/cgi-bin/carddisp.pl?gene=TP53
EP300	E1A Binding Protein P300	Protein Coding	59	GC22P045272	11.121	https://www.genecards.org/cgi-bin/carddisp.pl?gene=EP300
CASP3	Caspase 3	Protein Coding	57	GC04M184627	10.9917	https://www.genecards.org/cgi-bin/carddisp.pl?gene=CASP3
SLC2A1	Solute Carrier Family 2 Member 1	Protein Coding	60	GC01M042925	10.2908	https://www.genecards.org/cgi-bin/carddisp.pl?gene=SLC2A1
MTOR	Mechanistic Target Of Rapamycin Kinase	Protein Coding	62	GC01M011106	10.1591	https://www.genecards.org/cgi-bin/carddisp.pl?gene=MTOR
P4HTM	Prolyl 4-Hydroxylase, Transmembrane	Protein Coding	45	GC03P049992	9.90631	https://www.genecards.org/cgi-bin/carddisp.pl?gene=P4HTM
BNIP3	BCL2 Interacting Protein 3	Protein Coding	47	GC10M131966	9.88822	https://www.genecards.org/cgi-bin/carddisp.pl?gene=BNIP3
CREB1	CAMP Responsive Element Binding Protein 1	Protein Coding	56	GC02P207529	9.69988	https://www.genecards.org/cgi-bin/carddisp.pl?gene=CREB1
CTNNB1	Catenin Beta 1	Protein Coding	60	GC03P041194	8.93564	https://www.genecards.org/cgi-bin/carddisp.pl?gene=CTNNB1
COL1A1	Collagen Type I Alpha 1 Chain	Protein Coding	56	GC17M052191	8.33627	https://www.genecards.org/cgi-bin/carddisp.pl?gene=COL1A1
CASP9	Caspase 9	Protein Coding	53	GC01M015491	8.17311	https://www.genecards.org/cgi-bin/carddisp.pl?gene=CASP9
NOS1	Nitric Oxide Synthase 1	Protein Coding	56	GC12M117208	7.82205	https://www.genecards.org/cgi-bin/carddisp.pl?gene=NOS1
PDK1	Pyruvate Dehydrogenase Kinase 1	Protein Coding	53	GC02P172555	7.593	https://www.genecards.org/cgi-bin/carddisp.pl?gene=PDK1
IL6	Interleukin 6	Protein Coding	58	GC07P022725	7.58068	https://www.genecards.org/cgi-bin/carddisp.pl?gene=IL6
TNF	Tumor Necrosis Factor	Protein Coding	59	GC06P092154	7.5692	https://www.genecards.org/cgi-bin/carddisp.pl?gene=TNF
DDIT4	DNA Damage Inducible Transcript 4	Protein Coding	48	GC10P072273	7.45018	https://www.genecards.org/cgi-bin/carddisp.pl?gene=DDIT4
CITED2	Cbp/P300 Interacting Transactivator With Glu/Asp Rich Carboxy-Terminal Domain 2	Protein Coding	50	GC06M139371	7.40417	https://www.genecards.org/cgi-bin/carddisp.pl?gene=CITED2
HMOX1	Heme Oxygenase 1	Protein Coding	59	GC22P035380	7.20499	https://www.genecards.org/cgi-bin/carddisp.pl?gene=HMOX1
IL1B	Interleukin 1 Beta	Protein Coding	54	GC02M112829	7.12493	https://www.genecards.org/cgi-bin/carddisp.pl?gene=IL1B
CREBBP	CREB Binding Protein	Protein Coding	60	GC16M008258	6.9878	https://www.genecards.org/cgi-bin/carddisp.pl?gene=CREBBP
MAPK1	Mitogen-Activated Protein Kinase 1	Protein Coding	59	GC22M021759	6.8297	https://www.genecards.org/cgi-bin/carddisp.pl?gene=MAPK1
CXCL8	C-X-C Motif Chemokine Ligand 8	Protein Coding	50	GC04P073740	6.7801	https://www.genecards.org/cgi-bin/carddisp.pl?gene=CXCL8
EDN1	Endothelin 1	Protein Coding	55	GC06P012256	6.76099	https://www.genecards.org/cgi-bin/carddisp.pl?gene=EDN1
BDNF	Brain Derived Neurotrophic Factor	Protein Coding	56	GC11M027654	6.72802	https://www.genecards.org/cgi-bin/carddisp.pl?gene=BDNF
BCL2	BCL2 Apoptosis Regulator	Protein Coding	57	GC18M063123	6.71304	https://www.genecards.org/cgi-bin/carddisp.pl?gene=BCL2
JUN	Jun Proto-Oncogene, AP-1 Transcription Factor Subunit	Protein Coding	55	GC01M058780	6.65042	https://www.genecards.org/cgi-bin/carddisp.pl?gene=JUN
NOS2	Nitric Oxide Synthase 2	Protein Coding	56	GC17M027756	6.60835	https://www.genecards.org/cgi-bin/carddisp.pl?gene=NOS2
TIGAR	TP53 Induced Glycolysis Regulatory Phosphatase	Protein Coding	46	GC12P023494	6.53934	https://www.genecards.org/cgi-bin/carddisp.pl?gene=TIGAR
PTGS2	Prostaglandin-Endoperoxide Synthase 2	Protein Coding	56	GC01M186671	6.47424	https://www.genecards.org/cgi-bin/carddisp.pl?gene=PTGS2
CYB5R3	Cytochrome B5 Reductase 3	Protein Coding	52	GC22M061501	6.46564	https://www.genecards.org/cgi-bin/carddisp.pl?gene=CYB5R3
AKT1	AKT Serine/Threonine Kinase 1	Protein Coding	61	GC14M104769	6.38245	https://www.genecards.org/cgi-bin/carddisp.pl?gene=AKT1
TGFB1	Transforming Growth Factor Beta 1	Protein Coding	60	GC19M041301	6.29269	https://www.genecards.org/cgi-bin/carddisp.pl?gene=TGFB1
HIPK2	Homeodomain Interacting Protein Kinase 2	Protein Coding	51	GC07M139561	6.21598	https://www.genecards.org/cgi-bin/carddisp.pl?gene=HIPK2
MYC	MYC Proto-Oncogene, BHLH Transcription Factor	Protein Coding	59	GC08P127735	6.18869	https://www.genecards.org/cgi-bin/carddisp.pl?gene=MYC
NOS3	Nitric Oxide Synthase 3	Protein Coding	56	GC07P150990	6.11107	https://www.genecards.org/cgi-bin/carddisp.pl?gene=NOS3
REST	RE1 Silencing Transcription Factor	Protein Coding	49	GC04P056907	6.00961	https://www.genecards.org/cgi-bin/carddisp.pl?gene=REST
CUL2	Cullin 2	Protein Coding	51	GC10M035046	5.95051	https://www.genecards.org/cgi-bin/carddisp.pl?gene=CUL2
VEGFC	Vascular Endothelial Growth Factor C	Protein Coding	53	GC04M176683	5.88476	https://www.genecards.org/cgi-bin/carddisp.pl?gene=VEGFC
RORA	RAR Related Orphan Receptor A	Protein Coding	55	GC15M060488	5.83833	https://www.genecards.org/cgi-bin/carddisp.pl?gene=RORA
PGF	Placental Growth Factor	Protein Coding	50	GC14M074941	5.82044	https://www.genecards.org/cgi-bin/carddisp.pl?gene=PGF
CXCR4	C-X-C Motif Chemokine Receptor 4	Protein Coding	59	GC02M136114	5.79082	https://www.genecards.org/cgi-bin/carddisp.pl?gene=CXCR4
KDR	Kinase Insert Domain Receptor	Protein Coding	60	GC04M055078	5.7879	https://www.genecards.org/cgi-bin/carddisp.pl?gene=KDR
NDRG1	N-Myc Downstream Regulated 1	Protein Coding	52	GC08M133237	5.78429	https://www.genecards.org/cgi-bin/carddisp.pl?gene=NDRG1
RWDD3	RWD Domain Containing 3	Protein Coding	40	GC01P095171	5.76665	https://www.genecards.org/cgi-bin/carddisp.pl?gene=RWDD3
ADM	Adrenomedullin	Protein Coding	51	GC11P010304	5.751	https://www.genecards.org/cgi-bin/carddisp.pl?gene=ADM
CAMK4	Calcium/Calmodulin Dependent Protein Kinase IV	Protein Coding	52	GC05P111223	5.64507	https://www.genecards.org/cgi-bin/carddisp.pl?gene=CAMK4
HSP90AA1	Heat Shock Protein 90 Alpha Family Class A Member 1	Protein Coding	57	GC14M102080	5.6084	https://www.genecards.org/cgi-bin/carddisp.pl?gene=HSP90AA1
FAM162A	Family With Sequence Similarity 162 Member A	Protein Coding	40	GC03P122384	5.58491	https://www.genecards.org/cgi-bin/carddisp.pl?gene=FAM162A
EGFR	Epidermal Growth Factor Receptor	Protein Coding	62	GC07P055019	5.55186	https://www.genecards.org/cgi-bin/carddisp.pl?gene=EGFR
ANGPT2	Angiopoietin 2	Protein Coding	55	GC08M006499	5.54488	https://www.genecards.org/cgi-bin/carddisp.pl?gene=ANGPT2
MGARP	Mitochondria Localized Glutamic Acid Rich Protein	Protein Coding	38	GC04M139266	5.53463	https://www.genecards.org/cgi-bin/carddisp.pl?gene=MGARP
TH	Tyrosine Hydroxylase	Protein Coding	57	GC11M002163	5.52431	https://www.genecards.org/cgi-bin/carddisp.pl?gene=TH
LEP	Leptin	Protein Coding	53	GC07P128241	5.51066	https://www.genecards.org/cgi-bin/carddisp.pl?gene=LEP
FLT1	Fms Related Receptor Tyrosine Kinase 1	Protein Coding	57	GC13M028300	5.49809	https://www.genecards.org/cgi-bin/carddisp.pl?gene=FLT1
ANGPTL4	Angiopoietin Like 4	Protein Coding	52	GC19P008363	5.43224	https://www.genecards.org/cgi-bin/carddisp.pl?gene=ANGPTL4
MMP9	Matrix Metallopeptidase 9	Protein Coding	61	GC20P046008	5.39541	https://www.genecards.org/cgi-bin/carddisp.pl?gene=MMP9
LRP5	LDL Receptor Related Protein 5	Protein Coding	56	GC11P068298	5.37363	https://www.genecards.org/cgi-bin/carddisp.pl?gene=LRP5
MMP2	Matrix Metallopeptidase 2	Protein Coding	60	GC16P055390	5.35932	https://www.genecards.org/cgi-bin/carddisp.pl?gene=MMP2
SIAH2	Siah E3 Ubiquitin Protein Ligase 2	Protein Coding	49	GC03M150741	5.34101	https://www.genecards.org/cgi-bin/carddisp.pl?gene=SIAH2
EGR1	Early Growth Response 1	Protein Coding	52	GC05P138465	5.33497	https://www.genecards.org/cgi-bin/carddisp.pl?gene=EGR1
NDP	Norrin Cystine Knot Growth Factor NDP	Protein Coding	49	GC0XM043948	5.26179	https://www.genecards.org/cgi-bin/carddisp.pl?gene=NDP
CCL2	C-C Motif Chemokine Ligand 2	Protein Coding	56	GC17P034255	5.24252	https://www.genecards.org/cgi-bin/carddisp.pl?gene=CCL2
MAPK14	Mitogen-Activated Protein Kinase 14	Protein Coding	58	GC06P092286	5.23691	https://www.genecards.org/cgi-bin/carddisp.pl?gene=MAPK14
SERPINE1	Serpin Family E Member 1	Protein Coding	57	GC07P101127	5.16119	https://www.genecards.org/cgi-bin/carddisp.pl?gene=SERPINE1
SP1	Sp1 Transcription Factor	Protein Coding	53	GC12P053380	5.13511	https://www.genecards.org/cgi-bin/carddisp.pl?gene=SP1
STAT3	Signal Transducer And Activator Of Transcription 3	Protein Coding	61	GC17M042313	5.12076	https://www.genecards.org/cgi-bin/carddisp.pl?gene=STAT3
CXCL12	C-X-C Motif Chemokine Ligand 12	Protein Coding	51	GC10M044370	5.07205	https://www.genecards.org/cgi-bin/carddisp.pl?gene=CXCL12
SOD1	Superoxide Dismutase 1	Protein Coding	60	GC21P031659	5.0655	https://www.genecards.org/cgi-bin/carddisp.pl?gene=SOD1
NFKB1	Nuclear Factor Kappa B Subunit 1	Protein Coding	60	GC04P102501	5.03605	https://www.genecards.org/cgi-bin/carddisp.pl?gene=NFKB1
EPOR	Erythropoietin Receptor	Protein Coding	56	GC19M011377	4.99321	https://www.genecards.org/cgi-bin/carddisp.pl?gene=EPOR
SIRT1	Sirtuin 1	Protein Coding	56	GC10P067884	4.97124	https://www.genecards.org/cgi-bin/carddisp.pl?gene=SIRT1
NFE2L2	NFE2 Like BZIP Transcription Factor 2	Protein Coding	57	GC02M177227	4.95081	https://www.genecards.org/cgi-bin/carddisp.pl?gene=NFE2L2
SDHB	Succinate Dehydrogenase Complex Iron Sulfur Subunit B	Protein Coding	54	GC01M018297	4.85836	https://www.genecards.org/cgi-bin/carddisp.pl?gene=SDHB
ALKBH5	AlkB Homolog 5, RNA Demethylase	Protein Coding	40	GC17P018183	4.85524	https://www.genecards.org/cgi-bin/carddisp.pl?gene=ALKBH5
FGF2	Fibroblast Growth Factor 2	Protein Coding	52	GC04P122826	4.854	https://www.genecards.org/cgi-bin/carddisp.pl?gene=FGF2
PTEN	Phosphatase And Tensin Homolog	Protein Coding	59	GC10P094594	4.81844	https://www.genecards.org/cgi-bin/carddisp.pl?gene=PTEN
INS	Insulin	Protein Coding	55	GC11M002159	4.81516	https://www.genecards.org/cgi-bin/carddisp.pl?gene=INS
NOTCH1	Notch Receptor 1	Protein Coding	60	GC09M137729	4.79424	https://www.genecards.org/cgi-bin/carddisp.pl?gene=NOTCH1
SESN2	Sestrin 2	Protein Coding	45	GC01P028485	4.76914	https://www.genecards.org/cgi-bin/carddisp.pl?gene=SESN2
SFTPC	Surfactant Protein C	Protein Coding	48	GC08P022156	4.74566	https://www.genecards.org/cgi-bin/carddisp.pl?gene=SFTPC
HK2	Hexokinase 2	Protein Coding	52	GC02P074833	4.73973	https://www.genecards.org/cgi-bin/carddisp.pl?gene=HK2
PIK3CG	Phosphatidylinositol-4,5-Bisphosphate 3-Kinase Catalytic Subunit Gamma	Protein Coding	55	GC07P106865	4.73886	https://www.genecards.org/cgi-bin/carddisp.pl?gene=PIK3CG
ACE	Angiotensin I Converting Enzyme	Protein Coding	59	GC17P063477	4.73348	https://www.genecards.org/cgi-bin/carddisp.pl?gene=ACE
BAX	BCL2 Associated X, Apoptosis Regulator	Protein Coding	57	GC19P048954	4.71671	https://www.genecards.org/cgi-bin/carddisp.pl?gene=BAX
PSMA7	Proteasome 20S Subunit Alpha 7	Protein Coding	51	GC20M062136	4.71263	https://www.genecards.org/cgi-bin/carddisp.pl?gene=PSMA7
PFKFB4	6-Phosphofructo-2-Kinase/Fructose-2,6-Biphosphatase 4	Protein Coding	48	GC03M048517	4.70996	https://www.genecards.org/cgi-bin/carddisp.pl?gene=PFKFB4
THBS1	Thrombospondin 1	Protein Coding	52	GC15P039581	4.68244	https://www.genecards.org/cgi-bin/carddisp.pl?gene=THBS1
TLR4	Toll Like Receptor 4	Protein Coding	58	GC09P117704	4.62446	https://www.genecards.org/cgi-bin/carddisp.pl?gene=TLR4
CRP	C-Reactive Protein	Protein Coding	53	GC01M159729	4.61276	https://www.genecards.org/cgi-bin/carddisp.pl?gene=CRP
ELOC	Elongin C	Protein Coding	48	GC08M073939	4.59851	https://www.genecards.org/cgi-bin/carddisp.pl?gene=ELOC
IGF1	Insulin Like Growth Factor 1	Protein Coding	55	GC12M102395	4.58225	https://www.genecards.org/cgi-bin/carddisp.pl?gene=IGF1
XDH	Xanthine Dehydrogenase	Protein Coding	54	GC02M031334	4.55235	https://www.genecards.org/cgi-bin/carddisp.pl?gene=XDH
FUNDC1	FUN14 Domain Containing 1	Protein Coding	39	GC0XM044523	4.53043	https://www.genecards.org/cgi-bin/carddisp.pl?gene=FUNDC1
ENG	Endoglin	Protein Coding	55	GC09M127815	4.47426	https://www.genecards.org/cgi-bin/carddisp.pl?gene=ENG
SRC	SRC Proto-Oncogene, Non-Receptor Tyrosine Kinase	Protein Coding	58	GC20P037344	4.45964	https://www.genecards.org/cgi-bin/carddisp.pl?gene=SRC
MDM2	MDM2 Proto-Oncogene	Protein Coding	59	GC12P068808	4.44826	https://www.genecards.org/cgi-bin/carddisp.pl?gene=MDM2
LDHA	Lactate Dehydrogenase A	Protein Coding	57	GC11P018394	4.43367	https://www.genecards.org/cgi-bin/carddisp.pl?gene=LDHA
ENO2	Enolase 2	Protein Coding	54	GC12P006913	4.39217	https://www.genecards.org/cgi-bin/carddisp.pl?gene=ENO2
TEK	TEK Receptor Tyrosine Kinase	Protein Coding	58	GC09P027109	4.38036	https://www.genecards.org/cgi-bin/carddisp.pl?gene=TEK
ARNT2	Aryl Hydrocarbon Receptor Nuclear Translocator 2	Protein Coding	51	GC15P080404	4.3753	https://www.genecards.org/cgi-bin/carddisp.pl?gene=ARNT2
LOXL2	Lysyl Oxidase Like 2	Protein Coding	53	GC08M023296	4.37495	https://www.genecards.org/cgi-bin/carddisp.pl?gene=LOXL2
PRKAA2	Protein Kinase AMP-Activated Catalytic Subunit Alpha 2	Protein Coding	57	GC01P056645	4.35837	https://www.genecards.org/cgi-bin/carddisp.pl?gene=PRKAA2
RHOA	Ras Homolog Family Member A	Protein Coding	57	GC03M049359	4.35828	https://www.genecards.org/cgi-bin/carddisp.pl?gene=RHOA
PKM	Pyruvate Kinase M1/2	Protein Coding	56	GC15M072199	4.34254	https://www.genecards.org/cgi-bin/carddisp.pl?gene=PKM
CYB5A	Cytochrome B5 Type A	Protein Coding	50	GC18M074250	4.32315	https://www.genecards.org/cgi-bin/carddisp.pl?gene=CYB5A
SPP1	Secreted Phosphoprotein 1	Protein Coding	53	GC04P087975	4.27461	https://www.genecards.org/cgi-bin/carddisp.pl?gene=SPP1
PLK3	Polo Like Kinase 3	Protein Coding	50	GC01P045435	4.2539	https://www.genecards.org/cgi-bin/carddisp.pl?gene=PLK3
BHLHE40	Basic Helix-Loop-Helix Family Member E40	Protein Coding	47	GC03P004980	4.2477	https://www.genecards.org/cgi-bin/carddisp.pl?gene=BHLHE40
PRKAA1	Protein Kinase AMP-Activated Catalytic Subunit Alpha 1	Protein Coding	54	GC05M040759	4.23305	https://www.genecards.org/cgi-bin/carddisp.pl?gene=PRKAA1
ERO1A	Endoplasmic Reticulum Oxidoreductase 1 Alpha	Protein Coding	48	GC14M052640	4.21257	https://www.genecards.org/cgi-bin/carddisp.pl?gene=ERO1A
WDR83	WD Repeat Domain 83	Protein Coding	42	GC19P012666	4.21045	https://www.genecards.org/cgi-bin/carddisp.pl?gene=WDR83
MAPK8	Mitogen-Activated Protein Kinase 8	Protein Coding	57	GC10P048306	4.20541	https://www.genecards.org/cgi-bin/carddisp.pl?gene=MAPK8
ADA	Adenosine Deaminase	Protein Coding	57	GC20M044620	4.20058	https://www.genecards.org/cgi-bin/carddisp.pl?gene=ADA
NAA10	N-Alpha-Acetyltransferase 10, NatA Catalytic Subunit	Protein Coding	52	GC0XM153929	4.18448	https://www.genecards.org/cgi-bin/carddisp.pl?gene=NAA10
PPARG	Peroxisome Proliferator Activated Receptor Gamma	Protein Coding	60	GC03P012287	4.18267	https://www.genecards.org/cgi-bin/carddisp.pl?gene=PPARG
IGFBP1	Insulin Like Growth Factor Binding Protein 1	Protein Coding	50	GC07P048184	4.17293	https://www.genecards.org/cgi-bin/carddisp.pl?gene=IGFBP1
TSPAN12	Tetraspanin 12	Protein Coding	49	GC07M120787	4.16863	https://www.genecards.org/cgi-bin/carddisp.pl?gene=TSPAN12
ZNF408	Zinc Finger Protein 408	Protein Coding	42	GC11P046701	4.16863	https://www.genecards.org/cgi-bin/carddisp.pl?gene=ZNF408
ELOB	Elongin B	Protein Coding	44	GC16M008169	4.15132	https://www.genecards.org/cgi-bin/carddisp.pl?gene=ELOB
HP1BP3	Heterochromatin Protein 1 Binding Protein 3	Protein Coding	42	GC01M020742	4.11997	https://www.genecards.org/cgi-bin/carddisp.pl?gene=HP1BP3
ENO1	Enolase 1	Protein Coding	54	GC01M008861	4.11687	https://www.genecards.org/cgi-bin/carddisp.pl?gene=ENO1
SOD2	Superoxide Dismutase 2	Protein Coding	53	GC06M159669	4.10697	https://www.genecards.org/cgi-bin/carddisp.pl?gene=SOD2
MAPK3	Mitogen-Activated Protein Kinase 3	Protein Coding	56	GC16M038440	4.0872	https://www.genecards.org/cgi-bin/carddisp.pl?gene=MAPK3
BECN1	Beclin 1	Protein Coding	52	GC17M042810	4.08519	https://www.genecards.org/cgi-bin/carddisp.pl?gene=BECN1
ADAM17	ADAM Metallopeptidase Domain 17	Protein Coding	58	GC02M009488	4.07448	https://www.genecards.org/cgi-bin/carddisp.pl?gene=ADAM17
FLCN	Folliculin	Protein Coding	48	GC17M017212	4.06949	https://www.genecards.org/cgi-bin/carddisp.pl?gene=FLCN
FZD4	Frizzled Class Receptor 4	Protein Coding	56	GC11M086945	4.06779	https://www.genecards.org/cgi-bin/carddisp.pl?gene=FZD4
ZFP36	ZFP36 Ring Finger Protein	Protein Coding	44	GC19P039406	4.04767	https://www.genecards.org/cgi-bin/carddisp.pl?gene=ZFP36
CDH1	Cadherin 1	Protein Coding	56	GC16P068737	4.04496	https://www.genecards.org/cgi-bin/carddisp.pl?gene=CDH1
CCN2	Cellular Communication Network Factor 2	Protein Coding	53	GC06M131948	4.03619	https://www.genecards.org/cgi-bin/carddisp.pl?gene=CCN2
IL10	Interleukin 10	Protein Coding	55	GC01M206767	4.0049	https://www.genecards.org/cgi-bin/carddisp.pl?gene=IL10
TWIST1	Twist Family BHLH Transcription Factor 1	Protein Coding	52	GC07M019020	4.00043	https://www.genecards.org/cgi-bin/carddisp.pl?gene=TWIST1
AHR	Aryl Hydrocarbon Receptor	Protein Coding	54	GC07P016916	3.97336	https://www.genecards.org/cgi-bin/carddisp.pl?gene=AHR
ICAM1	Intercellular Adhesion Molecule 1	Protein Coding	57	GC19P010749	3.96716	https://www.genecards.org/cgi-bin/carddisp.pl?gene=ICAM1
IFNG	Interferon Gamma	Protein Coding	57	GC12M068154	3.95933	https://www.genecards.org/cgi-bin/carddisp.pl?gene=IFNG
CAT	Catalase	Protein Coding	58	GC11P034460	3.93766	https://www.genecards.org/cgi-bin/carddisp.pl?gene=CAT
CHRDL1	Chordin Like 1	Protein Coding	48	GC0XM110674	3.8891	https://www.genecards.org/cgi-bin/carddisp.pl?gene=CHRDL1
NOX4	NADPH Oxidase 4	Protein Coding	50	GC11M089324	3.88582	https://www.genecards.org/cgi-bin/carddisp.pl?gene=NOX4
SLC16A1	Solute Carrier Family 16 Member 1	Protein Coding	54	GC01M113013	3.88066	https://www.genecards.org/cgi-bin/carddisp.pl?gene=SLC16A1
PGK1	Phosphoglycerate Kinase 1	Protein Coding	56	GC0XP078032	3.87818	https://www.genecards.org/cgi-bin/carddisp.pl?gene=PGK1
IGFBP3	Insulin Like Growth Factor Binding Protein 3	Protein Coding	54	GC07M045912	3.87052	https://www.genecards.org/cgi-bin/carddisp.pl?gene=IGFBP3
ETS1	ETS Proto-Oncogene 1, Transcription Factor	Protein Coding	53	GC11M128458	3.87029	https://www.genecards.org/cgi-bin/carddisp.pl?gene=ETS1
MIF	Macrophage Migration Inhibitory Factor	Protein Coding	55	GC22P023894	3.84879	https://www.genecards.org/cgi-bin/carddisp.pl?gene=MIF
ESR1	Estrogen Receptor 1	Protein Coding	61	GC06P151656	3.83445	https://www.genecards.org/cgi-bin/carddisp.pl?gene=ESR1
SIRT2	Sirtuin 2	Protein Coding	55	GC19M038878	3.83287	https://www.genecards.org/cgi-bin/carddisp.pl?gene=SIRT2
NGB	Neuroglobin	Protein Coding	43	GC14M077265	3.83145	https://www.genecards.org/cgi-bin/carddisp.pl?gene=NGB
VEGFB	Vascular Endothelial Growth Factor B	Protein Coding	51	GC11P064234	3.80838	https://www.genecards.org/cgi-bin/carddisp.pl?gene=VEGFB
ANGPT1	Angiopoietin 1	Protein Coding	53	GC08M107246	3.80187	https://www.genecards.org/cgi-bin/carddisp.pl?gene=ANGPT1
USP28	Ubiquitin Specific Peptidase 28	Protein Coding	46	GC11M113797	3.78193	https://www.genecards.org/cgi-bin/carddisp.pl?gene=USP28
PLAUR	Plasminogen Activator, Urokinase Receptor	Protein Coding	52	GC19M043646	3.77297	https://www.genecards.org/cgi-bin/carddisp.pl?gene=PLAUR
LIMD1	LIM Domain Containing 1	Protein Coding	46	GC03P045555	3.77024	https://www.genecards.org/cgi-bin/carddisp.pl?gene=LIMD1
CYCS	Cytochrome C, Somatic	Protein Coding	55	GC07M025118	3.76378	https://www.genecards.org/cgi-bin/carddisp.pl?gene=CYCS
DICER1	Dicer 1, Ribonuclease III	Protein Coding	56	GC14M095086	3.76018	https://www.genecards.org/cgi-bin/carddisp.pl?gene=DICER1
RAC1	Rac Family Small GTPase 1	Protein Coding	55	GC07P006377	3.74463	https://www.genecards.org/cgi-bin/carddisp.pl?gene=RAC1
SLC2A3	Solute Carrier Family 2 Member 3	Protein Coding	55	GC12M007919	3.74311	https://www.genecards.org/cgi-bin/carddisp.pl?gene=SLC2A3
CKB	Creatine Kinase B	Protein Coding	51	GC14M103519	3.74288	https://www.genecards.org/cgi-bin/carddisp.pl?gene=CKB
NOL3	Nucleolar Protein 3	Protein Coding	49	GC16P067218	3.73799	https://www.genecards.org/cgi-bin/carddisp.pl?gene=NOL3
F3	Coagulation Factor III, Tissue Factor	Protein Coding	52	GC01M094610	3.72015	https://www.genecards.org/cgi-bin/carddisp.pl?gene=F3
HSPA4	Heat Shock Protein Family A (Hsp70) Member 4	Protein Coding	49	GC05P133054	3.71839	https://www.genecards.org/cgi-bin/carddisp.pl?gene=HSPA4
AR	Androgen Receptor	Protein Coding	59	GC0XP067544	3.71529	https://www.genecards.org/cgi-bin/carddisp.pl?gene=AR
DPP4	Dipeptidyl Peptidase 4	Protein Coding	57	GC02M161992	3.70848	https://www.genecards.org/cgi-bin/carddisp.pl?gene=DPP4
BNIP3L	BCL2 Interacting Protein 3 Like	Protein Coding	49	GC08P026383	3.68543	https://www.genecards.org/cgi-bin/carddisp.pl?gene=BNIP3L
ZEB1	Zinc Finger E-Box Binding Homeobox 1	Protein Coding	56	GC10P031318	3.6788	https://www.genecards.org/cgi-bin/carddisp.pl?gene=ZEB1
SIAH1	Siah E3 Ubiquitin Protein Ligase 1	Protein Coding	51	GC16M048357	3.63417	https://www.genecards.org/cgi-bin/carddisp.pl?gene=SIAH1
NDN	Necdin, MAGE Family Member	Protein Coding	48	GC15M024541	3.62694	https://www.genecards.org/cgi-bin/carddisp.pl?gene=NDN
LOX	Lysyl Oxidase	Protein Coding	54	GC05M122063	3.60836	https://www.genecards.org/cgi-bin/carddisp.pl?gene=LOX
PDGFB	Platelet Derived Growth Factor Subunit B	Protein Coding	58	GC22M062326	3.60037	https://www.genecards.org/cgi-bin/carddisp.pl?gene=PDGFB
TFRC	Transferrin Receptor	Protein Coding	58	GC03M196056	3.58507	https://www.genecards.org/cgi-bin/carddisp.pl?gene=TFRC
CDKN1A	Cyclin Dependent Kinase Inhibitor 1A	Protein Coding	55	GC06P092294	3.56077	https://www.genecards.org/cgi-bin/carddisp.pl?gene=CDKN1A
ABCB1	ATP Binding Cassette Subfamily B Member 1	Protein Coding	57	GC07M087504	3.55796	https://www.genecards.org/cgi-bin/carddisp.pl?gene=ABCB1
HGF	Hepatocyte Growth Factor	Protein Coding	58	GC07M081699	3.5389	https://www.genecards.org/cgi-bin/carddisp.pl?gene=HGF
SNAI1	Snail Family Transcriptional Repressor 1	Protein Coding	51	GC20P049982	3.53566	https://www.genecards.org/cgi-bin/carddisp.pl?gene=SNAI1
ALB	Albumin	Protein Coding	56	GC04P073397	3.53465	https://www.genecards.org/cgi-bin/carddisp.pl?gene=ALB
CDH5	Cadherin 5	Protein Coding	52	GC16P066366	3.51986	https://www.genecards.org/cgi-bin/carddisp.pl?gene=CDH5
SMAD3	SMAD Family Member 3	Protein Coding	59	GC15P067063	3.51887	https://www.genecards.org/cgi-bin/carddisp.pl?gene=SMAD3
SERPINF1	Serpin Family F Member 1	Protein Coding	53	GC17P001766	3.51622	https://www.genecards.org/cgi-bin/carddisp.pl?gene=SERPINF1
HDAC1	Histone Deacetylase 1	Protein Coding	57	GC01P032292	3.49597	https://www.genecards.org/cgi-bin/carddisp.pl?gene=HDAC1
KCNB1	Potassium Voltage-Gated Channel Subfamily B Member 1	Protein Coding	54	GC20M049293	3.48254	https://www.genecards.org/cgi-bin/carddisp.pl?gene=KCNB1
RBPJ	Recombination Signal Binding Protein For Immunoglobulin Kappa J Region	Protein Coding	53	GC04P026105	3.48114	https://www.genecards.org/cgi-bin/carddisp.pl?gene=RBPJ
MB	Myoglobin	Protein Coding	50	GC22M035606	3.47442	https://www.genecards.org/cgi-bin/carddisp.pl?gene=MB
TYMP	Thymidine Phosphorylase	Protein Coding	54	GC22M050525	3.46242	https://www.genecards.org/cgi-bin/carddisp.pl?gene=TYMP
FOXO3	Forkhead Box O3	Protein Coding	53	GC06P108559	3.44447	https://www.genecards.org/cgi-bin/carddisp.pl?gene=FOXO3
TXN	Thioredoxin	Protein Coding	52	GC09M110243	3.438	https://www.genecards.org/cgi-bin/carddisp.pl?gene=TXN
ADORA2B	Adenosine A2b Receptor	Protein Coding	55	GC17P017963	3.43704	https://www.genecards.org/cgi-bin/carddisp.pl?gene=ADORA2B
SLC1A3	Solute Carrier Family 1 Member 3	Protein Coding	56	GC05P036654	3.43639	https://www.genecards.org/cgi-bin/carddisp.pl?gene=SLC1A3
CD36	CD36 Molecule	Protein Coding	56	GC07P080369	3.42498	https://www.genecards.org/cgi-bin/carddisp.pl?gene=CD36
ATM	ATM Serine/Threonine Kinase	Protein Coding	60	GC11P108222	3.41194	https://www.genecards.org/cgi-bin/carddisp.pl?gene=ATM
NFKBIA	NFKB Inhibitor Alpha	Protein Coding	57	GC14M035401	3.38889	https://www.genecards.org/cgi-bin/carddisp.pl?gene=NFKBIA
SENP1	SUMO Specific Peptidase 1	Protein Coding	51	GC12M048042	3.38764	https://www.genecards.org/cgi-bin/carddisp.pl?gene=SENP1
UBC	Ubiquitin C	Protein Coding	49	GC12M124911	3.38753	https://www.genecards.org/cgi-bin/carddisp.pl?gene=UBC
DDIT3	DNA Damage Inducible Transcript 3	Protein Coding	52	GC12M057516	3.3653	https://www.genecards.org/cgi-bin/carddisp.pl?gene=DDIT3
HLA-DRB1	Major Histocompatibility Complex, Class II, DR Beta 1	Protein Coding	53	GC06M071772	3.36497	https://www.genecards.org/cgi-bin/carddisp.pl?gene=HLA-DRB1
FN1	Fibronectin 1	Protein Coding	57	GC02M215360	3.36443	https://www.genecards.org/cgi-bin/carddisp.pl?gene=FN1
PPARA	Peroxisome Proliferator Activated Receptor Alpha	Protein Coding	51	GC22P046150	3.36022	https://www.genecards.org/cgi-bin/carddisp.pl?gene=PPARA
USP19	Ubiquitin Specific Peptidase 19	Protein Coding	45	GC03M051550	3.35161	https://www.genecards.org/cgi-bin/carddisp.pl?gene=USP19
EIF4EBP1	Eukaryotic Translation Initiation Factor 4E Binding Protein 1	Protein Coding	53	GC08P038607	3.33887	https://www.genecards.org/cgi-bin/carddisp.pl?gene=EIF4EBP1
UBE2D1	Ubiquitin Conjugating Enzyme E2 D1	Protein Coding	51	GC10P058334	3.33851	https://www.genecards.org/cgi-bin/carddisp.pl?gene=UBE2D1
SLC8A1	Solute Carrier Family 8 Member A1	Protein Coding	51	GC02M040078	3.33473	https://www.genecards.org/cgi-bin/carddisp.pl?gene=SLC8A1
ATF4	Activating Transcription Factor 4	Protein Coding	52	GC22P039519	3.33463	https://www.genecards.org/cgi-bin/carddisp.pl?gene=ATF4
MMP14	Matrix Metallopeptidase 14	Protein Coding	57	GC14P034667	3.33245	https://www.genecards.org/cgi-bin/carddisp.pl?gene=MMP14
KLHL20	Kelch Like Family Member 20	Protein Coding	44	GC01P173714	3.32909	https://www.genecards.org/cgi-bin/carddisp.pl?gene=KLHL20
HMGB1	High Mobility Group Box 1	Protein Coding	54	GC13M030456	3.3279	https://www.genecards.org/cgi-bin/carddisp.pl?gene=HMGB1
RBX1	Ring-Box 1	Protein Coding	50	GC22P040951	3.32225	https://www.genecards.org/cgi-bin/carddisp.pl?gene=RBX1
AJUBA	Ajuba LIM Protein	Protein Coding	47	GC14M022971	3.31145	https://www.genecards.org/cgi-bin/carddisp.pl?gene=AJUBA
SART1	Spliceosome Associated Factor 1, Recruiter Of U4/U6.U5 Tri-SnRNP	Protein Coding	46	GC11P070903	3.30978	https://www.genecards.org/cgi-bin/carddisp.pl?gene=SART1
ADIPOQ	Adiponectin, C1Q And Collagen Domain Containing	Protein Coding	52	GC03P186842	3.30891	https://www.genecards.org/cgi-bin/carddisp.pl?gene=ADIPOQ
OPRD1	Opioid Receptor Delta 1	Protein Coding	50	GC01P028812	3.3032	https://www.genecards.org/cgi-bin/carddisp.pl?gene=OPRD1
BSG	Basigin (Ok Blood Group)	Protein Coding	51	GC19P000571	3.29284	https://www.genecards.org/cgi-bin/carddisp.pl?gene=BSG
TGFB3	Transforming Growth Factor Beta 3	Protein Coding	54	GC14M075958	3.29171	https://www.genecards.org/cgi-bin/carddisp.pl?gene=TGFB3
MBP	Myelin Basic Protein	Protein Coding	51	GC18M076978	3.28897	https://www.genecards.org/cgi-bin/carddisp.pl?gene=MBP
BAD	BCL2 Associated Agonist Of Cell Death	Protein Coding	51	GC11M099650	3.28427	https://www.genecards.org/cgi-bin/carddisp.pl?gene=BAD
MET	MET Proto-Oncogene, Receptor Tyrosine Kinase	Protein Coding	61	GC07P116672	3.2824	https://www.genecards.org/cgi-bin/carddisp.pl?gene=MET
IGF2	Insulin Like Growth Factor 2	Protein Coding	55	GC11M004506	3.26766	https://www.genecards.org/cgi-bin/carddisp.pl?gene=IGF2
ATR	ATR Serine/Threonine Kinase	Protein Coding	59	GC03M142449	3.26026	https://www.genecards.org/cgi-bin/carddisp.pl?gene=ATR
RELA	RELA Proto-Oncogene, NF-KB Subunit	Protein Coding	59	GC11M065653	3.25249	https://www.genecards.org/cgi-bin/carddisp.pl?gene=RELA
VEGFD	Vascular Endothelial Growth Factor D	Protein Coding	47	GC0XM015345	3.23793	https://www.genecards.org/cgi-bin/carddisp.pl?gene=VEGFD
BCL2L1	BCL2 Like 1	Protein Coding	55	GC20M031664	3.23043	https://www.genecards.org/cgi-bin/carddisp.pl?gene=BCL2L1
BIRC5	Baculoviral IAP Repeat Containing 5	Protein Coding	52	GC17P078214	3.22504	https://www.genecards.org/cgi-bin/carddisp.pl?gene=BIRC5
PDK3	Pyruvate Dehydrogenase Kinase 3	Protein Coding	52	GC0XP024465	3.22251	https://www.genecards.org/cgi-bin/carddisp.pl?gene=PDK3
STC1	Stanniocalcin 1	Protein Coding	48	GC08M023841	3.2153	https://www.genecards.org/cgi-bin/carddisp.pl?gene=STC1
S100B	S100 Calcium Binding Protein B	Protein Coding	51	GC21M051379	3.2141	https://www.genecards.org/cgi-bin/carddisp.pl?gene=S100B
FOS	Fos Proto-Oncogene, AP-1 Transcription Factor Subunit	Protein Coding	57	GC14P075278	3.21406	https://www.genecards.org/cgi-bin/carddisp.pl?gene=FOS
HMOX2	Heme Oxygenase 2	Protein Coding	53	GC16P004474	3.20901	https://www.genecards.org/cgi-bin/carddisp.pl?gene=HMOX2
KDM3A	Lysine Demethylase 3A	Protein Coding	49	GC02P086440	3.19848	https://www.genecards.org/cgi-bin/carddisp.pl?gene=KDM3A
RGS5	Regulator Of G Protein Signaling 5	Protein Coding	47	GC01M163111	3.18018	https://www.genecards.org/cgi-bin/carddisp.pl?gene=RGS5
FURIN	Furin, Paired Basic Amino Acid Cleaving Enzyme	Protein Coding	54	GC15P090868	3.17672	https://www.genecards.org/cgi-bin/carddisp.pl?gene=FURIN
PIK3CA	Phosphatidylinositol-4,5-Bisphosphate 3-Kinase Catalytic Subunit Alpha	Protein Coding	59	GC03P179148	3.17105	https://www.genecards.org/cgi-bin/carddisp.pl?gene=PIK3CA
SNRPB	Small Nuclear Ribonucleoprotein Polypeptides B And B1	Protein Coding	50	GC20M002461	3.16812	https://www.genecards.org/cgi-bin/carddisp.pl?gene=SNRPB
APLN	Apelin	Protein Coding	44	GC0XM129645	3.15835	https://www.genecards.org/cgi-bin/carddisp.pl?gene=APLN
PLAU	Plasminogen Activator, Urokinase	Protein Coding	59	GC10P073909	3.1241	https://www.genecards.org/cgi-bin/carddisp.pl?gene=PLAU
PARP1	Poly(ADP-Ribose) Polymerase 1	Protein Coding	58	GC01M226360	3.10997	https://www.genecards.org/cgi-bin/carddisp.pl?gene=PARP1
ERBB2	Erb-B2 Receptor Tyrosine Kinase 2	Protein Coding	62	GC17P039687	3.109	https://www.genecards.org/cgi-bin/carddisp.pl?gene=ERBB2
VIM	Vimentin	Protein Coding	57	GC10P017227	3.10562	https://www.genecards.org/cgi-bin/carddisp.pl?gene=VIM
MAP2K1	Mitogen-Activated Protein Kinase Kinase 1	Protein Coding	60	GC15P066386	3.10561	https://www.genecards.org/cgi-bin/carddisp.pl?gene=MAP2K1
AQP1	Aquaporin 1 (Colton Blood Group)	Protein Coding	53	GC07P030911	3.09905	https://www.genecards.org/cgi-bin/carddisp.pl?gene=AQP1
ACE2	Angiotensin Converting Enzyme 2	Protein Coding	56	GC0XM015494	3.09561	https://www.genecards.org/cgi-bin/carddisp.pl?gene=ACE2
ANG	Angiogenin	Protein Coding	51	GC14P034388	3.09444	https://www.genecards.org/cgi-bin/carddisp.pl?gene=ANG
WTIP	WT1 Interacting Protein	Protein Coding	40	GC19P034481	3.09313	https://www.genecards.org/cgi-bin/carddisp.pl?gene=WTIP
PLOD2	Procollagen-Lysine,2-Oxoglutarate 5-Dioxygenase 2	Protein Coding	52	GC03M146035	3.09271	https://www.genecards.org/cgi-bin/carddisp.pl?gene=PLOD2
CCND1	Cyclin D1	Protein Coding	60	GC11P069641	3.08202	https://www.genecards.org/cgi-bin/carddisp.pl?gene=CCND1
ING4	Inhibitor Of Growth Family Member 4	Protein Coding	44	GC12M006650	3.07929	https://www.genecards.org/cgi-bin/carddisp.pl?gene=ING4
HSP90B1	Heat Shock Protein 90 Beta Family Member 1	Protein Coding	53	GC12P103930	3.07927	https://www.genecards.org/cgi-bin/carddisp.pl?gene=HSP90B1
GAPDH	Glyceraldehyde-3-Phosphate Dehydrogenase	Protein Coding	57	GC12P023539	3.05798	https://www.genecards.org/cgi-bin/carddisp.pl?gene=GAPDH
HSPA5	Heat Shock Protein Family A (Hsp70) Member 5	Protein Coding	55	GC09M125234	3.055	https://www.genecards.org/cgi-bin/carddisp.pl?gene=HSPA5
EIF2S1	Eukaryotic Translation Initiation Factor 2 Subunit Alpha	Protein Coding	50	GC14P067359	3.05194	https://www.genecards.org/cgi-bin/carddisp.pl?gene=EIF2S1
VCAM1	Vascular Cell Adhesion Molecule 1	Protein Coding	52	GC01P100719	3.05132	https://www.genecards.org/cgi-bin/carddisp.pl?gene=VCAM1
NDNF	Neuron Derived Neurotrophic Factor	Protein Coding	44	GC04M121035	3.05036	https://www.genecards.org/cgi-bin/carddisp.pl?gene=NDNF
PLEKHN1	Pleckstrin Homology Domain Containing N1	Protein Coding	37	GC01P000966	3.05036	https://www.genecards.org/cgi-bin/carddisp.pl?gene=PLEKHN1
NRP1	Neuropilin 1	Protein Coding	54	GC10M033177	3.04936	https://www.genecards.org/cgi-bin/carddisp.pl?gene=NRP1
TRIB3	Tribbles Pseudokinase 3	Protein Coding	50	GC20P000361	3.04694	https://www.genecards.org/cgi-bin/carddisp.pl?gene=TRIB3
CDKN1B	Cyclin Dependent Kinase Inhibitor 1B	Protein Coding	54	GC12P023759	3.04374	https://www.genecards.org/cgi-bin/carddisp.pl?gene=CDKN1B
CCL5	C-C Motif Chemokine Ligand 5	Protein Coding	51	GC17M035871	3.03557	https://www.genecards.org/cgi-bin/carddisp.pl?gene=CCL5
TERT	Telomerase Reverse Transcriptase	Protein Coding	58	GC05M001253	3.03285	https://www.genecards.org/cgi-bin/carddisp.pl?gene=TERT
MUC1	Mucin 1, Cell Surface Associated	Protein Coding	55	GC01M155185	3.02845	https://www.genecards.org/cgi-bin/carddisp.pl?gene=MUC1
GDF15	Growth Differentiation Factor 15	Protein Coding	50	GC19P072428	3.02807	https://www.genecards.org/cgi-bin/carddisp.pl?gene=GDF15
NPPA	Natriuretic Peptide A	Protein Coding	52	GC01M011846	3.01774	https://www.genecards.org/cgi-bin/carddisp.pl?gene=NPPA
EIF4E	Eukaryotic Translation Initiation Factor 4E	Protein Coding	56	GC04M098879	3.01419	https://www.genecards.org/cgi-bin/carddisp.pl?gene=EIF4E
MANF	Mesencephalic Astrocyte Derived Neurotrophic Factor	Protein Coding	47	GC03P051385	3.0052	https://www.genecards.org/cgi-bin/carddisp.pl?gene=MANF
TIMP1	TIMP Metallopeptidase Inhibitor 1	Protein Coding	52	GC0XP047711	3.00505	https://www.genecards.org/cgi-bin/carddisp.pl?gene=TIMP1

## Sheet: GSEA
NDRG1
LDHA
PGK1
TPI1
PGAM1
PFKP
ENO1
SLC2A1
PNP
BNIP3
PSRC1
SLC16A1
DDIT4
ADM
HK2
SEC61G
AK4
CA9
P4HA1
ACOT7
GPI
TUBB6
TUBA1C
CDKN3
CTSV
VEGFA
TUBA1A
LRRC42
PSMA7
GAPDH
CHCHD2
YKT6
MIF
MAP7D1
MRPL15
MRPL13
MCTS1
UTP11
KIF4A
HILPDA
MRGBP
KIF20A
MRPS17
ESRP1
SHCBP1
SLC25A32
CORO1C
ANLN
MAD2L2
ANKRD37

## Sheet: Reference
Gene
FOXM1
CSRP2
CD3EAP
CDC20
PHF21A
G6PD
PARP1
RFX5
PCSK9
GNB1L
ATP5MC1
HASPIN
CIP2A
RFC4
CDCA7
MCM5
PPP1R3E
CCT5
DNMT1
TIMELESS
TCTEX1D2
GINS4
SPIN4
FANCB
FAM111A
TMEM201
BRI3BP
WDR4
HSPA1A
PRR7
LRP11
TNFRSF21
RHOQ
RUVBL1
GYS1
HDAC4
NUP107
MCM6
CHAF1B
TBC1D7
MCTS1
TCHP
FHL3
CPSF6
P4HA2
CA12
BIRC7
PPFIA4
FTSJ3
RCN2
MRPL24
RRAS
DDIT4
PHLDA2
ARV1
ITGAE
DEPDC1B
BCS1L
NAE1
TIGD5
RRM2
LSM4
SLC46A1
TAP2
WDR92
CATSPER1
RBM45
TSPAN8
NBEAL2
DKK1
AHSA1
PFKFB4
RANGAP1
LRP8
XRCC3
CENPB
RRP7A
MED10
PLAC8
TYMS
NEDD8
PUSL1
NME1
ZMYM1
SLC38A6
POLR3K
RBM15B
PRC1
NUP37
ACYP1
NDRG1
KIF23
MRPS23
ZNF232
POLQ
DARS2
CENPF
CENPE
SLC2A14
CKS2
UHRF1
WDR12
DHDH
SKP2
GNPDA1
XPO1
SKA1
HELLS
TTK
MCRS1
SNRPF
MCM3
HNRNPA3
DCTPP1
CDT1
PALLD
CCDC14
MANEAL
MCM2
ECT2
UBE2T
PHF14
TSEN54
CASP2
HIST2H2BE
NOP56
METTL3
NQO1
RRP15
FAM83D
CDC7
COL7A1
HSPA4
CENPO
FLVCR1
FANCG
SOX18
APOO
A4GALT
FAM72D
SLC22A5
CKLF
RRM1
BIRC5
DUT
CHST10
STXBP6
ZNF165
RFWD3
KIF4A
DOLK
POLG2
TTL
NCKIPSD
RFC3
ZNF416
NUAK1
IGFBP3
DLGAP5
PA2G4
DHX9
SETMAR
PKP4
HMBS
RPUSD1
ASNS
DDX41
PSME3
DCK
PFAS
ADCK2
CAD
MSH2
MTG1
TARBP1
DNAJC9
MAD2L1
MELK
ACLY
NXT2
TAF4
BUB1B
FOXD1
ZNF114
HLA-G
MCM7
HSPH1
CENPM
EXOSC2
FERMT1
EPDR1
PRICKLE4
CDCA2
NHP2
NEIL3
TUBA1A
USP1
GINS2
SLC6A8
ITGA5
CDC25A
ESCO2
SDF2L1
PDSS1
ACTR5
NUF2
HSPB1
SLC7A6
TUFT1
CDKN3
CHAF1A
ALKBH2
MCM4
ZNF518A
ZWILCH
PITX1
ATRIP
GTF3C2
TFCP2
METTL13
CDCA4
SPAG4
DONSON
NEK2
LOX
FKBP14
CHEK1
NCOA5
KAT2A
TPX2
LYAR
ZNF512B
POP1
DUS1L
TYSND1
BANF1
ABCC4
FDPS
NCAPG
EGLN3
MT1X
EME1
FIBCD1
NUP188
CHST3
TOR3A
RAN
ZNF503
SLC7A11
CKAP2
FBXO5
GADD45B
TMEM45B
CDCA8
SLBP
CA5B
HNRNPA1
USP39
PBK
RCC2
DNAJB6
NOL3
LBR
PIK3IP1
AURKA
PLK1
FEN1
YEATS2
SMTN
SNRPD1
ZNF142
DTNA
FAM111B
FSCN2
PIR
SAC3D1
RDH13
CRYBB2
UBL4A
CDC25C
CENPA
STX10
GINS3
NDC80
PRR11
PRIM1
CHRNA5
POLA2
EXOSC8
CEP55
SLC25A19
HMMR
FOXRED2
ZSCAN16
INTS3
AURKB
NUP85
CSTF2
POLR2L
PHF19
CHCHD3
CDC123
NFXL1
CDK5
DDIT3
SQLE
ANAPC4
FOS
NCAPD2
TOP2A
HABP4
DNAJB11
FASN
NUPL2
FANCI
HCFC1
POLE2
E2F2
KIAA0100
WDR54
NOL11
FAM13A
NUP62
TROAP
NUP155
RPIA
HSPA14
HSPA1B
PNCK
BLM
COPS6
ARID3B
MRTO4
STRBP
HDAC1
GALR2
DTL
RACGAP1
ZFP36
CSE1L
IRX3
PPIH
TIPIN
PAQR4
STXBP5
KIF2C
STC1
CACYBP
SLC5A6
SPC25
TSEN2
SAAL1
CCNA2
CENPK
CDCA3
CDK6
RCOR2
RRS1
ALG6
KIF20A
PCNA
TUSC2
CCNF
TACC3
MRPL52
CCNO
PSPH
PFDN6
CCDC138
WISP2
ILF3
ANGEL2
ABHD12
DSCC1
TTC13
ZNF30
MIIP
REXO4
EXO1
DEPDC1
FN3KRP
TXN
TTF2
SKA2
SNRPC
CENPI
AKR1B10
TLE6
KIF20B
UCN2
PLIN2
DCLRE1B
ASPM
WFS1
CCNB1
ZMYND19
GMNN

## Sheet: Merge
Hypoxia related genes											Hypoxia related genes
HIF1A											HIF1A	MDM2	BAD	RUVBL1	ZNF416	RDH13
EGLN1											EGLN1	LDHA	MET	GYS1	NUAK1	CRYBB2
HIF3A											HIF3A	ENO2	IGF2	HDAC4	DLGAP5	UBL4A
EGLN3											EGLN3	TEK	ATR	NUP107	PA2G4	CDC25C
HIF1AN											HIF1AN	ARNT2	RELA	MCM6	DHX9	CENPA
EGLN2											EGLN2	LOXL2	VEGFD	CHAF1B	SETMAR	STX10
VEGFA											VEGFA	PRKAA2	BCL2L1	TBC1D7	PKP4	GINS3
EPAS1											EPAS1	RHOA	BIRC5	TCHP	HMBS	NDC80
VHL											VHL	PKM	PDK3	FHL3	RPUSD1	PRR11
HYOU1											HYOU1	CYB5A	STC1	CPSF6	ASNS	PRIM1
HILPDA											HILPDA	SPP1	S100B	P4HA2	DDX41	CHRNA5
ARNT											ARNT	PLK3	FOS	CA12	PSME3	POLA2
SETD2											SETD2	BHLHE40	HMOX2	BIRC7	DCK	EXOSC8
HIGD1A											HIGD1A	PRKAA1	KDM3A	PPFIA4	PFAS	CEP55
EPO											EPO	ERO1A	RGS5	FTSJ3	ADCK2	SLC25A19
HIGD2A											HIGD2A	WDR83	FURIN	RCN2	CAD	HMMR
CA9											CA9	MAPK8	PIK3CA	MRPL24	MSH2	FOXRED2
HIGD1B											HIGD1B	ADA	SNRPB	RRAS	MTG1	ZSCAN16
HIGD1C											HIGD1C	NAA10	APLN	PHLDA2	TARBP1	INTS3
HIGD2B											HIGD2B	PPARG	PLAU	ARV1	DNAJC9	AURKB
TP53											TP53	IGFBP1	PARP1	ITGAE	MAD2L1	NUP85
EP300											EP300	TSPAN12	ERBB2	DEPDC1B	MELK	CSTF2
CASP3											CASP3	ZNF408	VIM	BCS1L	ACLY	POLR2L
SLC2A1											SLC2A1	ELOB	MAP2K1	NAE1	NXT2	PHF19
MTOR											MTOR	HP1BP3	AQP1	TIGD5	TAF4	CHCHD3
P4HTM											P4HTM	ENO1	ACE2	RRM2	BUB1B	CDC123
BNIP3											BNIP3	SOD2	ANG	LSM4	FOXD1	NFXL1
CREB1											CREB1	MAPK3	WTIP	SLC46A1	ZNF114	CDK5
CTNNB1											CTNNB1	BECN1	PLOD2	TAP2	HLA-G	SQLE
COL1A1											COL1A1	ADAM17	CCND1	WDR92	MCM7	ANAPC4
CASP9											CASP9	FLCN	ING4	CATSPER1	HSPH1	NCAPD2
NOS1											NOS1	FZD4	HSP90B1	RBM45	CENPM	TOP2A
PDK1											PDK1	ZFP36	GAPDH	TSPAN8	EXOSC2	HABP4
IL6											IL6	CDH1	HSPA5	NBEAL2	FERMT1	DNAJB11
TNF											TNF	CCN2	EIF2S1	DKK1	EPDR1	FASN
DDIT4											DDIT4	IL10	VCAM1	AHSA1	PRICKLE4	NUPL2
CITED2											CITED2	TWIST1	NDNF	RANGAP1	CDCA2	FANCI
HMOX1											HMOX1	AHR	PLEKHN1	LRP8	NHP2	HCFC1
IL1B											IL1B	ICAM1	NRP1	XRCC3	NEIL3	POLE2
CREBBP											CREBBP	IFNG	TRIB3	CENPB	USP1	E2F2
MAPK1											MAPK1	CAT	CDKN1B	RRP7A	GINS2	KIAA0100
CXCL8											CXCL8	CHRDL1	CCL5	MED10	SLC6A8	WDR54
EDN1											EDN1	NOX4	TERT	PLAC8	ITGA5	NOL11
BDNF											BDNF	SLC16A1	MUC1	TYMS	CDC25A	FAM13A
BCL2											BCL2	PGK1	GDF15	NEDD8	ESCO2	NUP62
JUN											JUN	IGFBP3	NPPA	PUSL1	SDF2L1	TROAP
NOS2											NOS2	ETS1	EIF4E	NME1	PDSS1	NUP155
TIGAR											TIGAR	MIF	MANF	ZMYM1	ACTR5	RPIA
PTGS2											PTGS2	ESR1	TIMP1	SLC38A6	NUF2	HSPA14
CYB5R3											CYB5R3	SIRT2	TPI1	POLR3K	HSPB1	HSPA1B
AKT1											AKT1	NGB	PGAM1	RBM15B	SLC7A6	PNCK
TGFB1											TGFB1	VEGFB	PFKP	PRC1	TUFT1	BLM
HIPK2											HIPK2	ANGPT1	PNP	NUP37	CHAF1A	COPS6
MYC											MYC	USP28	PSRC1	ACYP1	ALKBH2	ARID3B
NOS3											NOS3	PLAUR	SEC61G	KIF23	MCM4	MRTO4
REST											REST	LIMD1	AK4	MRPS23	ZNF518A	STRBP
CUL2											CUL2	CYCS	P4HA1	ZNF232	ZWILCH	GALR2
VEGFC											VEGFC	DICER1	ACOT7	POLQ	PITX1	DTL
RORA											RORA	RAC1	GPI	DARS2	ATRIP	RACGAP1
PGF											PGF	SLC2A3	TUBB6	CENPF	GTF3C2	CSE1L
CXCR4											CXCR4	CKB	TUBA1C	CENPE	TFCP2	IRX3
KDR											KDR	NOL3	CDKN3	SLC2A14	METTL13	PPIH
NDRG1											NDRG1	F3	CTSV	CKS2	CDCA4	TIPIN
RWDD3											RWDD3	HSPA4	TUBA1A	UHRF1	SPAG4	PAQR4
ADM											ADM	AR	LRRC42	WDR12	DONSON	STXBP5
CAMK4											CAMK4	DPP4	CHCHD2	DHDH	NEK2	KIF2C
HSP90AA1											HSP90AA1	BNIP3L	YKT6	SKP2	FKBP14	CACYBP
FAM162A											FAM162A	ZEB1	MAP7D1	GNPDA1	CHEK1	SLC5A6
EGFR											EGFR	SIAH1	MRPL15	XPO1	NCOA5	SPC25
ANGPT2											ANGPT2	NDN	MRPL13	SKA1	KAT2A	TSEN2
MGARP											MGARP	LOX	MCTS1	HELLS	TPX2	SAAL1
TH											TH	PDGFB	UTP11	TTK	LYAR	CCNA2
LEP											LEP	TFRC	KIF4A	MCRS1	ZNF512B	CENPK
FLT1											FLT1	CDKN1A	MRGBP	SNRPF	POP1	CDCA3
ANGPTL4											ANGPTL4	ABCB1	KIF20A	MCM3	DUS1L	CDK6
MMP9											MMP9	HGF	MRPS17	HNRNPA3	TYSND1	RCOR2
LRP5											LRP5	SNAI1	ESRP1	DCTPP1	BANF1	RRS1
MMP2											MMP2	ALB	SHCBP1	CDT1	ABCC4	ALG6
SIAH2											SIAH2	CDH5	SLC25A32	PALLD	FDPS	PCNA
EGR1											EGR1	SMAD3	CORO1C	CCDC14	NCAPG	TUSC2
NDP											NDP	SERPINF1	ANLN	MANEAL	MT1X	CCNF
CCL2											CCL2	HDAC1	MAD2L2	MCM2	EME1	TACC3
MAPK14											MAPK14	KCNB1	ANKRD37	ECT2	FIBCD1	MRPL52
SERPINE1											SERPINE1	RBPJ	FOXM1	UBE2T	NUP188	CCNO
SP1											SP1	MB	CSRP2	PHF14	CHST3	PSPH
STAT3											STAT3	TYMP	CD3EAP	TSEN54	TOR3A	PFDN6
CXCL12											CXCL12	FOXO3	CDC20	CASP2	RAN	CCDC138
SOD1											SOD1	TXN	PHF21A	HIST2H2BE	ZNF503	WISP2
NFKB1											NFKB1	ADORA2B	G6PD	NOP56	SLC7A11	ILF3
EPOR											EPOR	SLC1A3	RFX5	METTL3	CKAP2	ANGEL2
SIRT1											SIRT1	CD36	PCSK9	NQO1	FBXO5	ABHD12
NFE2L2											NFE2L2	ATM	GNB1L	RRP15	GADD45B	DSCC1
SDHB											SDHB	NFKBIA	ATP5MC1	FAM83D	TMEM45B	TTC13
ALKBH5											ALKBH5	SENP1	HASPIN	CDC7	CDCA8	ZNF30
FGF2											FGF2	UBC	CIP2A	COL7A1	SLBP	MIIP
PTEN											PTEN	DDIT3	RFC4	CENPO	CA5B	REXO4
INS											INS	HLA-DRB1	CDCA7	FLVCR1	HNRNPA1	EXO1
NOTCH1											NOTCH1	FN1	MCM5	FANCG	USP39	DEPDC1
SESN2											SESN2	PPARA	PPP1R3E	SOX18	PBK	FN3KRP
SFTPC											SFTPC	USP19	CCT5	APOO	RCC2	TTF2
HK2											HK2	EIF4EBP1	DNMT1	A4GALT	DNAJB6	SKA2
PIK3CG											PIK3CG	UBE2D1	TIMELESS	FAM72D	LBR	SNRPC
ACE											ACE	SLC8A1	TCTEX1D2	SLC22A5	PIK3IP1	CENPI
BAX											BAX	ATF4	GINS4	CKLF	AURKA	AKR1B10
PSMA7											PSMA7	MMP14	SPIN4	RRM1	PLK1	TLE6
PFKFB4											PFKFB4	KLHL20	FANCB	DUT	FEN1	KIF20B
THBS1											THBS1	HMGB1	FAM111A	CHST10	YEATS2	UCN2
TLR4											TLR4	RBX1	TMEM201	STXBP6	SMTN	PLIN2
CRP											CRP	AJUBA	BRI3BP	ZNF165	SNRPD1	DCLRE1B
ELOC											ELOC	SART1	WDR4	RFWD3	ZNF142	ASPM
IGF1											IGF1	ADIPOQ	HSPA1A	DOLK	DTNA	WFS1
XDH											XDH	OPRD1	PRR7	POLG2	FAM111B	CCNB1
FUNDC1											FUNDC1	BSG	LRP11	TTL	FSCN2	ZMYND19
ENG											ENG	TGFB3	TNFRSF21	NCKIPSD	PIR	GMNN
SRC											SRC	MBP	RHOQ	RFC3	SAC3D1
MDM2
LDHA
ENO2
TEK
ARNT2
LOXL2
PRKAA2
RHOA
PKM
CYB5A
SPP1
PLK3
BHLHE40
PRKAA1
ERO1A
WDR83
MAPK8
ADA
NAA10
PPARG
IGFBP1
TSPAN12
ZNF408
ELOB
HP1BP3
ENO1
SOD2
MAPK3
BECN1
ADAM17
FLCN
FZD4
ZFP36
CDH1
CCN2
IL10
TWIST1
AHR
ICAM1
IFNG
CAT
CHRDL1
NOX4
SLC16A1
PGK1
IGFBP3
ETS1
MIF
ESR1
SIRT2
NGB
VEGFB
ANGPT1
USP28
PLAUR
LIMD1
CYCS
DICER1
RAC1
SLC2A3
CKB
NOL3
F3
HSPA4
AR
DPP4
BNIP3L
ZEB1
SIAH1
NDN
LOX
PDGFB
TFRC
CDKN1A
ABCB1
HGF
SNAI1
ALB
CDH5
SMAD3
SERPINF1
HDAC1
KCNB1
RBPJ
MB
TYMP
FOXO3
TXN
ADORA2B
SLC1A3
CD36
ATM
NFKBIA
SENP1
UBC
DDIT3
HLA-DRB1
FN1
PPARA
USP19
EIF4EBP1
UBE2D1
SLC8A1
ATF4
MMP14
KLHL20
HMGB1
RBX1
AJUBA
SART1
ADIPOQ
OPRD1
BSG
TGFB3
MBP
BAD
MET
IGF2
ATR
RELA
VEGFD
BCL2L1
BIRC5
PDK3
STC1
S100B
FOS
HMOX2
KDM3A
RGS5
FURIN
PIK3CA
SNRPB
APLN
PLAU
PARP1
ERBB2
VIM
MAP2K1
AQP1
ACE2
ANG
WTIP
PLOD2
CCND1
ING4
HSP90B1
GAPDH
HSPA5
EIF2S1
VCAM1
NDNF
PLEKHN1
NRP1
TRIB3
CDKN1B
CCL5
TERT
MUC1
GDF15
NPPA
EIF4E
MANF
TIMP1
TPI1
PGAM1
PFKP
PNP
PSRC1
SEC61G
AK4
P4HA1
ACOT7
GPI
TUBB6
TUBA1C
CDKN3
CTSV
TUBA1A
LRRC42
CHCHD2
YKT6
MAP7D1
MRPL15
MRPL13
MCTS1
UTP11
KIF4A
MRGBP
KIF20A
MRPS17
ESRP1
SHCBP1
SLC25A32
CORO1C
ANLN
MAD2L2
ANKRD37
FOXM1
CSRP2
CD3EAP
CDC20
PHF21A
G6PD
RFX5
PCSK9
GNB1L
ATP5MC1
HASPIN
CIP2A
RFC4
CDCA7
MCM5
PPP1R3E
CCT5
DNMT1
TIMELESS
TCTEX1D2
GINS4
SPIN4
FANCB
FAM111A
TMEM201
BRI3BP
WDR4
HSPA1A
PRR7
LRP11
TNFRSF21
RHOQ
RUVBL1
GYS1
HDAC4
NUP107
MCM6
CHAF1B
TBC1D7
TCHP
FHL3
CPSF6
P4HA2
CA12
BIRC7
PPFIA4
FTSJ3
RCN2
MRPL24
RRAS
PHLDA2
ARV1
ITGAE
DEPDC1B
BCS1L
NAE1
TIGD5
RRM2
LSM4
SLC46A1
TAP2
WDR92
CATSPER1
RBM45
TSPAN8
NBEAL2
DKK1
AHSA1
RANGAP1
LRP8
XRCC3
CENPB
RRP7A
MED10
PLAC8
TYMS
NEDD8
PUSL1
NME1
ZMYM1
SLC38A6
POLR3K
RBM15B
PRC1
NUP37
ACYP1
KIF23
MRPS23
ZNF232
POLQ
DARS2
CENPF
CENPE
SLC2A14
CKS2
UHRF1
WDR12
DHDH
SKP2
GNPDA1
XPO1
SKA1
HELLS
TTK
MCRS1
SNRPF
MCM3
HNRNPA3
DCTPP1
CDT1
PALLD
CCDC14
MANEAL
MCM2
ECT2
UBE2T
PHF14
TSEN54
CASP2
HIST2H2BE
NOP56
METTL3
NQO1
RRP15
FAM83D
CDC7
COL7A1
CENPO
FLVCR1
FANCG
SOX18
APOO
A4GALT
FAM72D
SLC22A5
CKLF
RRM1
DUT
CHST10
STXBP6
ZNF165
RFWD3
DOLK
POLG2
TTL
NCKIPSD
RFC3
ZNF416
NUAK1
DLGAP5
PA2G4
DHX9
SETMAR
PKP4
HMBS
RPUSD1
ASNS
DDX41
PSME3
DCK
PFAS
ADCK2
CAD
MSH2
MTG1
TARBP1
DNAJC9
MAD2L1
MELK
ACLY
NXT2
TAF4
BUB1B
FOXD1
ZNF114
HLA-G
MCM7
HSPH1
CENPM
EXOSC2
FERMT1
EPDR1
PRICKLE4
CDCA2
NHP2
NEIL3
USP1
GINS2
SLC6A8
ITGA5
CDC25A
ESCO2
SDF2L1
PDSS1
ACTR5
NUF2
HSPB1
SLC7A6
TUFT1
CHAF1A
ALKBH2
MCM4
ZNF518A
ZWILCH
PITX1
ATRIP
GTF3C2
TFCP2
METTL13
CDCA4
SPAG4
DONSON
NEK2
FKBP14
CHEK1
NCOA5
KAT2A
TPX2
LYAR
ZNF512B
POP1
DUS1L
TYSND1
BANF1
ABCC4
FDPS
NCAPG
MT1X
EME1
FIBCD1
NUP188
CHST3
TOR3A
RAN
ZNF503
SLC7A11
CKAP2
FBXO5
GADD45B
TMEM45B
CDCA8
SLBP
CA5B
HNRNPA1
USP39
PBK
RCC2
DNAJB6
LBR
PIK3IP1
AURKA
PLK1
FEN1
YEATS2
SMTN
SNRPD1
ZNF142
DTNA
FAM111B
FSCN2
PIR
SAC3D1
RDH13
CRYBB2
UBL4A
CDC25C
CENPA
STX10
GINS3
NDC80
PRR11
PRIM1
CHRNA5
POLA2
EXOSC8
CEP55
SLC25A19
HMMR
FOXRED2
ZSCAN16
INTS3
AURKB
NUP85
CSTF2
POLR2L
PHF19
CHCHD3
CDC123
NFXL1
CDK5
SQLE
ANAPC4
NCAPD2
TOP2A
HABP4
DNAJB11
FASN
NUPL2
FANCI
HCFC1
POLE2
E2F2
KIAA0100
WDR54
NOL11
FAM13A
NUP62
TROAP
NUP155
RPIA
HSPA14
HSPA1B
PNCK
BLM
COPS6
ARID3B
MRTO4
STRBP
GALR2
DTL
RACGAP1
CSE1L
IRX3
PPIH
TIPIN
PAQR4
STXBP5
KIF2C
CACYBP
SLC5A6
SPC25
TSEN2
SAAL1
CCNA2
CENPK
CDCA3
CDK6
RCOR2
RRS1
ALG6
PCNA
TUSC2
CCNF
TACC3
MRPL52
CCNO
PSPH
PFDN6
CCDC138
WISP2
ILF3
ANGEL2
ABHD12
DSCC1
TTC13
ZNF30
MIIP
REXO4
EXO1
DEPDC1
FN3KRP
TTF2
SKA2
SNRPC
CENPI
AKR1B10
TLE6
KIF20B
UCN2
PLIN2
DCLRE1B
ASPM
WFS1
CCNB1
ZMYND19
GMNN
