# Supplementary material for: Role of hypoxia-related genes and immune infiltration in intervertebral disc degeneration: molecular mechanisms and diagnostic potential
Source: Front Immunol. 2025 Jul 29;16:1606905. doi: 10.3389/fimmu.2025.1606905 (PMC12341000; doi:10.3389/fimmu.2025.1606905)
Supplement: Supplementary file 7 [file Table6.xls]

## Sheet: Supplementary Table 6
#node1	node2	node1_string_id	node2_string_id	neighborhood_on_chromosome	gene_fusion	phylogenetic_cooccurrence	homology	coexpression	experimentally_determined_interaction	database_annotated	automated_textmining	combined_score
EEF1B2	RSL24D1	9606.ENSP00000376056	9606.ENSP00000260443	0	0	0	0	0.484	0.337	0	0	0.643
EEF1B2	METTL18	9606.ENSP00000376056	9606.ENSP00000307975	0	0	0	0	0.062	0	0	0.45	0.462
EEF1B2	RPS27L	9606.ENSP00000376056	9606.ENSP00000331019	0	0	0	0	0.395	0.665	0	0.076	0.796
EEF1B2	RPS7	9606.ENSP00000376056	9606.ENSP00000339095	0	0	0	0	0.959	0.9	0	0.187	0.996
EEF1B2	RPS3A	9606.ENSP00000376056	9606.ENSP00000346050	0	0	0	0	0.956	0.887	0	0.087	0.995
EEF1B2	RPL22L1	9606.ENSP00000376056	9606.ENSP00000346080	0	0	0	0	0.465	0.458	0	0.072	0.707
EEF1B2	RPL36A	9606.ENSP00000376056	9606.ENSP00000404375	0	0	0	0	0.565	0.581	0	0.172	0.836
EEF1B2	RPL17	9606.ENSP00000376056	9606.ENSP00000397798	0.074	0	0	0	0.765	0.579	0	0.098	0.906
EEF1B2	RPL23	9606.ENSP00000376056	9606.ENSP00000420311	0	0	0	0	0.901	0.76	0	0.216	0.979
EEF1B2	RPL9	9606.ENSP00000376056	9606.ENSP00000400467	0	0	0	0	0.977	0.76	0	0.122	0.994
EEF1B2	RPL31	9606.ENSP00000376056	9606.ENSP00000386717	0	0	0	0	0.975	0.898	0	0.188	0.997
METTL18	EEF1B2	9606.ENSP00000307975	9606.ENSP00000376056	0	0	0	0	0.062	0	0	0.45	0.462
PFDN4	RPS27L	9606.ENSP00000360473	9606.ENSP00000331019	0	0	0	0	0.076	0	0	0.458	0.477
PFDN4	POLR2K	9606.ENSP00000360473	9606.ENSP00000342889	0.219	0	0	0	0.172	0	0	0.498	0.647
PFDN4	RPL22L1	9606.ENSP00000360473	9606.ENSP00000346080	0	0	0	0	0.193	0	0	0.457	0.543
POLR2K	RPS27L	9606.ENSP00000342889	9606.ENSP00000331019	0	0	0	0	0.214	0	0	0.446	0.546
POLR2K	RPL22L1	9606.ENSP00000342889	9606.ENSP00000346080	0	0	0	0	0.203	0	0	0.515	0.597
POLR2K	PFDN4	9606.ENSP00000342889	9606.ENSP00000360473	0.219	0	0	0	0.172	0	0	0.498	0.647
RPL17	RSL24D1	9606.ENSP00000397798	9606.ENSP00000260443	0	0	0	0	0.409	0.939	0	0.151	0.967
RPL17	RPS27L	9606.ENSP00000397798	9606.ENSP00000331019	0	0	0	0	0.572	0.873	0	0.184	0.951
RPL17	RPS7	9606.ENSP00000397798	9606.ENSP00000339095	0	0	0	0	0.997	0.952	0	0.413	0.999
RPL17	RPS3A	9606.ENSP00000397798	9606.ENSP00000346050	0	0	0	0	0.994	0.99	0	0.269	0.999
RPL17	RPL22L1	9606.ENSP00000397798	9606.ENSP00000346080	0	0	0	0	0.54	0.618	0	0.19	0.845
RPL17	EEF1B2	9606.ENSP00000397798	9606.ENSP00000376056	0.074	0	0	0	0.765	0.579	0	0.098	0.906
RPL17	RPL31	9606.ENSP00000397798	9606.ENSP00000386717	0	0	0	0	0.969	0.982	0	0.463	0.999
RPL17	RPL36A	9606.ENSP00000397798	9606.ENSP00000404375	0	0	0	0	0.583	0.917	0	0.188	0.969
RPL17	RPL23	9606.ENSP00000397798	9606.ENSP00000420311	0.167	0	0	0	0.999	0.986	0	0.959	0.999
RPL17	RPL9	9606.ENSP00000397798	9606.ENSP00000400467	0.167	0	0.235	0	0.982	0.987	0	0.41	0.999
RPL22L1	RSL24D1	9606.ENSP00000346080	9606.ENSP00000260443	0	0	0	0	0.494	0.744	0	0.26	0.895
RPL22L1	RPS27L	9606.ENSP00000346080	9606.ENSP00000331019	0	0	0	0	0.645	0.693	0	0.463	0.936
RPL22L1	RPS7	9606.ENSP00000346080	9606.ENSP00000339095	0	0	0	0	0.709	0.782	0	0.357	0.955
RPL22L1	POLR2K	9606.ENSP00000346080	9606.ENSP00000342889	0	0	0	0	0.203	0	0	0.515	0.597
RPL22L1	RPS3A	9606.ENSP00000346080	9606.ENSP00000346050	0	0	0	0	0.81	0.771	0	0.255	0.964
RPL22L1	PFDN4	9606.ENSP00000346080	9606.ENSP00000360473	0	0	0	0	0.193	0	0	0.457	0.543
RPL22L1	EEF1B2	9606.ENSP00000346080	9606.ENSP00000376056	0	0	0	0	0.465	0.458	0	0.072	0.707
RPL22L1	RPL17	9606.ENSP00000346080	9606.ENSP00000397798	0	0	0	0	0.54	0.618	0	0.19	0.845
RPL22L1	RPL23	9606.ENSP00000346080	9606.ENSP00000420311	0	0	0	0	0.698	0.771	0	0.085	0.931
RPL22L1	RPL36A	9606.ENSP00000346080	9606.ENSP00000404375	0	0	0	0	0.66	0.633	0	0.517	0.934
RPL22L1	RPL9	9606.ENSP00000346080	9606.ENSP00000400467	0	0	0	0	0.782	0.782	0	0.514	0.974
RPL22L1	RPL31	9606.ENSP00000346080	9606.ENSP00000386717	0	0	0	0	0.822	0.77	0	0.48	0.976
RPL23	RSL24D1	9606.ENSP00000420311	9606.ENSP00000260443	0	0	0	0	0.695	0.971	0	0.151	0.992
RPL23	RPS27L	9606.ENSP00000420311	9606.ENSP00000331019	0	0	0	0	0.827	0.914	0	0.303	0.988
RPL23	RPS7	9606.ENSP00000420311	9606.ENSP00000339095	0	0	0	0	0.999	0.996	0	0.493	0.999
RPL23	RPS3A	9606.ENSP00000420311	9606.ENSP00000346050	0	0	0	0	0.997	0.996	0	0.203	0.999
RPL23	RPL22L1	9606.ENSP00000420311	9606.ENSP00000346080	0	0	0	0	0.698	0.771	0	0.085	0.931
RPL23	EEF1B2	9606.ENSP00000420311	9606.ENSP00000376056	0	0	0	0	0.901	0.76	0	0.216	0.979
RPL23	RPL31	9606.ENSP00000420311	9606.ENSP00000386717	0	0	0	0	0.991	0.996	0	0.444	0.999
RPL23	RPL17	9606.ENSP00000420311	9606.ENSP00000397798	0.167	0	0	0	0.999	0.986	0	0.959	0.999
RPL23	RPL9	9606.ENSP00000420311	9606.ENSP00000400467	0.295	0	0.295	0	0.996	0.997	0	0.499	0.999
RPL23	RPL36A	9606.ENSP00000420311	9606.ENSP00000404375	0	0	0	0	0.866	0.952	0	0.373	0.995
RPL31	RSL24D1	9606.ENSP00000386717	9606.ENSP00000260443	0	0	0	0	0.837	0.971	0	0.6	0.997
RPL31	RPS27L	9606.ENSP00000386717	9606.ENSP00000331019	0	0	0	0	0.838	0.923	0	0.64	0.995
RPL31	RPS7	9606.ENSP00000386717	9606.ENSP00000339095	0	0	0	0	0.991	0.997	0	0.629	0.999
RPL31	RPS3A	9606.ENSP00000386717	9606.ENSP00000346050	0	0	0	0	0.997	0.996	0	0.568	0.999
RPL31	RPL22L1	9606.ENSP00000386717	9606.ENSP00000346080	0	0	0	0	0.822	0.77	0	0.48	0.976
RPL31	EEF1B2	9606.ENSP00000386717	9606.ENSP00000376056	0	0	0	0	0.975	0.898	0	0.188	0.997
RPL31	RPL23	9606.ENSP00000386717	9606.ENSP00000420311	0	0	0	0	0.991	0.996	0	0.444	0.999
RPL31	RPL9	9606.ENSP00000386717	9606.ENSP00000400467	0	0	0	0	0.997	0.996	0	0.809	0.999
RPL31	RPL36A	9606.ENSP00000386717	9606.ENSP00000404375	0	0	0	0	0.802	0.952	0.9	0.537	0.999
RPL31	RPL17	9606.ENSP00000386717	9606.ENSP00000397798	0	0	0	0	0.969	0.982	0	0.463	0.999
RPL36A	RSL24D1	9606.ENSP00000404375	9606.ENSP00000260443	0	0	0	0	0.462	0.941	0	0.199	0.972
RPL36A	RPS27L	9606.ENSP00000404375	9606.ENSP00000331019	0.135	0	0	0	0.579	0.685	0	0.37	0.918
RPL36A	RPS7	9606.ENSP00000404375	9606.ENSP00000339095	0	0	0	0	0.767	0.952	0	0.226	0.99
RPL36A	RPS3A	9606.ENSP00000404375	9606.ENSP00000346050	0	0	0	0	0.846	0.952	0	0.606	0.996
RPL36A	RPL22L1	9606.ENSP00000404375	9606.ENSP00000346080	0	0	0	0	0.66	0.633	0	0.517	0.934
RPL36A	EEF1B2	9606.ENSP00000404375	9606.ENSP00000376056	0	0	0	0	0.565	0.581	0	0.172	0.836
RPL36A	RPL31	9606.ENSP00000404375	9606.ENSP00000386717	0	0	0	0	0.802	0.952	0.9	0.537	0.999
RPL36A	RPL17	9606.ENSP00000404375	9606.ENSP00000397798	0	0	0	0	0.583	0.917	0	0.188	0.969
RPL36A	RPL9	9606.ENSP00000404375	9606.ENSP00000400467	0	0	0	0	0.732	0.952	0	0.575	0.994
RPL36A	RPL23	9606.ENSP00000404375	9606.ENSP00000420311	0	0	0	0	0.866	0.952	0	0.373	0.995
RPL9	RSL24D1	9606.ENSP00000400467	9606.ENSP00000260443	0	0	0	0	0.871	0.919	0	0.583	0.995
RPL9	RPS27L	9606.ENSP00000400467	9606.ENSP00000331019	0	0	0	0	0.851	0.914	0	0.479	0.992
RPL9	RPS7	9606.ENSP00000400467	9606.ENSP00000339095	0	0	0	0	0.997	0.993	0	0.622	0.999
RPL9	RPS3A	9606.ENSP00000400467	9606.ENSP00000346050	0	0	0.336	0	0.998	0.997	0	0.58	0.999
RPL9	RPL22L1	9606.ENSP00000400467	9606.ENSP00000346080	0	0	0	0	0.782	0.782	0	0.514	0.974
RPL9	EEF1B2	9606.ENSP00000400467	9606.ENSP00000376056	0	0	0	0	0.977	0.76	0	0.122	0.994
RPL9	RPL31	9606.ENSP00000400467	9606.ENSP00000386717	0	0	0	0	0.997	0.996	0	0.809	0.999
RPL9	RPL17	9606.ENSP00000400467	9606.ENSP00000397798	0.167	0	0.235	0	0.982	0.987	0	0.41	0.999
RPL9	RPL36A	9606.ENSP00000400467	9606.ENSP00000404375	0	0	0	0	0.732	0.952	0	0.575	0.994
RPL9	RPL23	9606.ENSP00000400467	9606.ENSP00000420311	0.295	0	0.295	0	0.996	0.997	0	0.499	0.999
RPS27L	RSL24D1	9606.ENSP00000331019	9606.ENSP00000260443	0	0	0.23	0	0.549	0.727	0	0.345	0.929
RPS27L	PFDN4	9606.ENSP00000331019	9606.ENSP00000360473	0	0	0	0	0.076	0	0	0.458	0.477
RPS27L	POLR2K	9606.ENSP00000331019	9606.ENSP00000342889	0	0	0	0	0.214	0	0	0.446	0.546
RPS27L	EEF1B2	9606.ENSP00000331019	9606.ENSP00000376056	0	0	0	0	0.395	0.665	0	0.076	0.796
RPS27L	RPL36A	9606.ENSP00000331019	9606.ENSP00000404375	0.135	0	0	0	0.579	0.685	0	0.37	0.918
RPS27L	RPL22L1	9606.ENSP00000331019	9606.ENSP00000346080	0	0	0	0	0.645	0.693	0	0.463	0.936
RPS27L	RPL17	9606.ENSP00000331019	9606.ENSP00000397798	0	0	0	0	0.572	0.873	0	0.184	0.951
RPS27L	RPL23	9606.ENSP00000331019	9606.ENSP00000420311	0	0	0	0	0.827	0.914	0	0.303	0.988
RPS27L	RPS7	9606.ENSP00000331019	9606.ENSP00000339095	0	0	0	0	0.829	0.824	0.6	0.419	0.992
RPS27L	RPL9	9606.ENSP00000331019	9606.ENSP00000400467	0	0	0	0	0.851	0.914	0	0.479	0.992
RPS27L	RPL31	9606.ENSP00000331019	9606.ENSP00000386717	0	0	0	0	0.838	0.923	0	0.64	0.995
RPS27L	RPS3A	9606.ENSP00000331019	9606.ENSP00000346050	0	0	0	0	0.827	0.924	0.6	0.548	0.997
RPS3A	RSL24D1	9606.ENSP00000346050	9606.ENSP00000260443	0	0	0	0	0.858	0.76	0	0.487	0.981
RPS3A	RPS27L	9606.ENSP00000346050	9606.ENSP00000331019	0	0	0	0	0.827	0.924	0.6	0.548	0.997
RPS3A	RPS7	9606.ENSP00000346050	9606.ENSP00000339095	0	0	0	0	0.996	0.995	0.9	0.305	0.999
RPS3A	RPL22L1	9606.ENSP00000346050	9606.ENSP00000346080	0	0	0	0	0.81	0.771	0	0.255	0.964
RPS3A	EEF1B2	9606.ENSP00000346050	9606.ENSP00000376056	0	0	0	0	0.956	0.887	0	0.087	0.995
RPS3A	RPL36A	9606.ENSP00000346050	9606.ENSP00000404375	0	0	0	0	0.846	0.952	0	0.606	0.996
RPS3A	RPL9	9606.ENSP00000346050	9606.ENSP00000400467	0	0	0.336	0	0.998	0.997	0	0.58	0.999
RPS3A	RPL17	9606.ENSP00000346050	9606.ENSP00000397798	0	0	0	0	0.994	0.99	0	0.269	0.999
RPS3A	RPL23	9606.ENSP00000346050	9606.ENSP00000420311	0	0	0	0	0.997	0.996	0	0.203	0.999
RPS3A	RPL31	9606.ENSP00000346050	9606.ENSP00000386717	0	0	0	0	0.997	0.996	0	0.568	0.999
RPS7	RSL24D1	9606.ENSP00000339095	9606.ENSP00000260443	0	0	0	0	0.678	0.619	0	0.154	0.887
RPS7	RPS27L	9606.ENSP00000339095	9606.ENSP00000331019	0	0	0	0	0.829	0.824	0.6	0.419	0.992
RPS7	RPL22L1	9606.ENSP00000339095	9606.ENSP00000346080	0	0	0	0	0.709	0.782	0	0.357	0.955
RPS7	RPL36A	9606.ENSP00000339095	9606.ENSP00000404375	0	0	0	0	0.767	0.952	0	0.226	0.99
RPS7	EEF1B2	9606.ENSP00000339095	9606.ENSP00000376056	0	0	0	0	0.959	0.9	0	0.187	0.996
RPS7	RPL17	9606.ENSP00000339095	9606.ENSP00000397798	0	0	0	0	0.997	0.952	0	0.413	0.999
RPS7	RPL9	9606.ENSP00000339095	9606.ENSP00000400467	0	0	0	0	0.997	0.993	0	0.622	0.999
RPS7	RPL23	9606.ENSP00000339095	9606.ENSP00000420311	0	0	0	0	0.999	0.996	0	0.493	0.999
RPS7	RPS3A	9606.ENSP00000339095	9606.ENSP00000346050	0	0	0	0	0.996	0.995	0.9	0.305	0.999
RPS7	RPL31	9606.ENSP00000339095	9606.ENSP00000386717	0	0	0	0	0.991	0.997	0	0.629	0.999
RSL24D1	EEF1B2	9606.ENSP00000260443	9606.ENSP00000376056	0	0	0	0	0.484	0.337	0	0	0.643
RSL24D1	RPS7	9606.ENSP00000260443	9606.ENSP00000339095	0	0	0	0	0.678	0.619	0	0.154	0.887
RSL24D1	RPL22L1	9606.ENSP00000260443	9606.ENSP00000346080	0	0	0	0	0.494	0.744	0	0.26	0.895
RSL24D1	RPS27L	9606.ENSP00000260443	9606.ENSP00000331019	0	0	0.23	0	0.549	0.727	0	0.345	0.929
RSL24D1	RPL17	9606.ENSP00000260443	9606.ENSP00000397798	0	0	0	0	0.409	0.939	0	0.151	0.967
RSL24D1	RPL36A	9606.ENSP00000260443	9606.ENSP00000404375	0	0	0	0	0.462	0.941	0	0.199	0.972
RSL24D1	RPS3A	9606.ENSP00000260443	9606.ENSP00000346050	0	0	0	0	0.858	0.76	0	0.487	0.981
RSL24D1	RPL23	9606.ENSP00000260443	9606.ENSP00000420311	0	0	0	0	0.695	0.971	0	0.151	0.992
RSL24D1	RPL9	9606.ENSP00000260443	9606.ENSP00000400467	0	0	0	0	0.871	0.919	0	0.583	0.995
RSL24D1	RPL31	9606.ENSP00000260443	9606.ENSP00000386717	0	0	0	0	0.837	0.971	0	0.6	0.997
