# Supplementary material for: Role of hypoxia-related genes and immune infiltration in intervertebral disc degeneration: molecular mechanisms and diagnostic potential
Source: Front Immunol. 2025 Jul 29;16:1606905. doi: 10.3389/fimmu.2025.1606905 (PMC12341000; doi:10.3389/fimmu.2025.1606905)
Supplement: Supplementary file 8 [file Table7.xls]

## Sheet: Supplementary Table 7
miRNAname	geneName
hsa-miR-200b-3p	RPL23
hsa-miR-200c-3p	RPL23
hsa-miR-429	RPL23
hsa-miR-629-5p	RPL23
hsa-miR-21-5p	RPL31
hsa-miR-23a-3p	RPL31
hsa-miR-212-3p	RPL31
hsa-miR-23b-3p	RPL31
hsa-miR-132-3p	RPL31
hsa-miR-194-5p	RPL31
hsa-miR-137	RPL9
hsa-miR-513b-5p	RPL9
hsa-miR-371a-5p	RPS27L
hsa-miR-1323	RPS27L
hsa-miR-548o-3p	RPS27L
hsa-miR-105-5p	RSL24D1
hsa-miR-217	RSL24D1
hsa-miR-200b-3p	RSL24D1
hsa-miR-141-3p	RSL24D1
hsa-miR-186-5p	RSL24D1
hsa-miR-200c-3p	RSL24D1
hsa-miR-200a-3p	RSL24D1
hsa-miR-361-5p	RSL24D1
hsa-miR-380-3p	RSL24D1
hsa-miR-338-3p	RSL24D1
hsa-miR-429	RSL24D1
hsa-miR-433-3p	RSL24D1
hsa-miR-524-5p	RSL24D1
hsa-miR-520d-5p	RSL24D1
hsa-miR-885-5p	RSL24D1
