# Supplementary material for: Role of hypoxia-related genes and immune infiltration in intervertebral disc degeneration: molecular mechanisms and diagnostic potential
Source: Front Immunol. 2025 Jul 29;16:1606905. doi: 10.3389/fimmu.2025.1606905 (PMC12341000; doi:10.3389/fimmu.2025.1606905)
Supplement: Supplementary file 9 [file Table8.xls]

## Sheet: Supplementary Table 8
Transcription factor	symbol
ELF1	EEF1B2
ERG	EEF1B2
GABPA	EEF1B2
MAX	EEF1B2
MYC	EEF1B2
USF1	EEF1B2
YY1	EEF1B2
CEBPB	RPL17
CTCF	RPL17
ELF1	RPL17
ERG	RPL17
GABPA	RPL17
RAD21	RPL17
SMC3	RPL17
STAG1	RPL17
CTCF	RPL23
EGR1	RPL23
ELF1	RPL23
EP300	RPL23
ERG	RPL23
ESR1	RPL23
ETS1	RPL23
FOS	RPL23
FOSL2	RPL23
GABPA	RPL23
GATA1	RPL23
GATA2	RPL23
GATA6	RPL23
HNF4A	RPL23
JUN	RPL23
MAX	RPL23
MAZ	RPL23
MYC	RPL23
NR3C1	RPL23
POLR2A	RPL23
SPI1	RPL23
TAL1	RPL23
TBP	RPL23
TCF12	RPL23
TEAD4	RPL23
USF1	RPL23
USF2	RPL23
CEBPB	RPL23
GABPA	RPL31
POLR2A	RPL31
ELF1	RPL36A
GABPA	RPL36A
POLR2A	RPL36A
SPI1	RPL36A
RAD21	RPL9
SMC3	RPL9
SPI1	RPL9
STAG1	RPL9
CEBPA	RPL9
CEBPB	RPL9
CREB1	RPL9
CTCF	RPL9
CEBPB	RPS27L
CTCF	RPS27L
ELF1	RPS27L
FOS	RPS27L
FOXA1	RPS27L
FOXA2	RPS27L
GABPA	RPS27L
RAD21	RPS27L
RELA	RPS27L
STAT3	RPS27L
TP53	RPS27L
ELF1	RPS7
ERG	RPS7
GABPA	RPS7
HOXB13	RSL24D1
NRF1	RSL24D1
RUNX1	RSL24D1
SPI1	RSL24D1
AR	RSL24D1
CEBPA	RSL24D1
CEBPB	RSL24D1
ELF1	RSL24D1
ERG	RSL24D1
FOXA1	RSL24D1
GABPA	RSL24D1
